# Supplementary material for: The strength of selection is consistent across both domains of the MHC class I peptide-binding groove in birds
Source: BMC Ecol Evol. 2021 May 8;21:80. doi: 10.1186/s12862-021-01812-x (PMC8106206; doi:10.1186/s12862-021-01812-x)
Supplement: Supplementary file 1 — Additional file 1: Table S1. The results of Bayesian phylogenetic mixed models (MCMCglmm) testing linear associations between selection signal and functional polymorphism of MHC class I exon 2 and exon 3 across 20 avian families. Phylogenetic and residual variance estimates are reported for each model. Estimates with 95% credible intervals, z score values, and P values are presented for each predictor; significant predictors are marked in bold. Table S2. The results of Bayesian phylogenetic mixed models (MCMCglmm) testing differences in selection signal and functional polymorphism between MHC class I exon 2 and exon 3 across 20 avian families. Phylogenetic and residual variance estimates are reported for each model. Estimates with 95% credible intervals, z score values, and P values are presented for each predictor; significant predictors are marked in bold. [file 12862_2021_1812_MOESM1_ESM.xlsx]

## Sheet: Table S1
Table S1 The results of Bayesian phylogenetic mixed models (MCMCglmm) testing linear associations between selection signal and functional polymorphism of MHC class I exon 2 and exon 3 across 20 avian families. Phylogenetic and residual variance estimates are reported for each model. Estimates with 95% credible intervals, z score values, and P values are presented for each predictor; significant p…
Trait	Predictor	Estimate	Lower CI	Upper CI	z score	P
No. positively selected residues (exon 2)	Intercept	1.39659	-0.974608	3.76375	1.16	0.251
	No. positively selected residues (exon 3)	0.703802	0.27786	1.13191	3.23	0.001
	Sampling effort (no. sequences)	-0.106589	-0.386601	0.171895	0.75	0.463
	phylogenetic.variance	3.31577	0.00141648	11.5353	-	-
	residual.variance	3.59431	0.00166965	11.1694	-	-
No. negatively selected residues (exon 2)	Intercept	0.658242	-1.76212	3.10666	0.53	0.608
	No. negatively selected residues (exon 3)	0.677539	0.415307	0.937953	5.08	<0.001
	Sampling effort (no. sequences)	0.32109	0.0483374	0.594361	2.31	0.021
	phylogenetic.variance	3.44921	0.00163833	10.7399	-	-
	residual.variance	2.87673	0.00138836	9.97676	-	-
dN/dS - positively selected residues (exon 2)	Intercept	0.797085	-0.622868	2.21182	1.1	0.274
	dN/dS - positively selected residues (exon 3)	0.669352	0.256402	1.08224	3.18	0.002
	Sampling effort (no. sequences)	0.00443968	-0.0806105	0.0909523	0.1	0.926
	phylogenetic.variance	0.369487	0.00150932	1.03482	-	-
	residual.variance	0.247298	0.000997728	0.934009	-	-
Grantham distance (exon 2)	Intercept	5.75904	-1.00058	12.411	1.68	0.092
	Grantham distance (exon 3)	0.769274	0.422024	1.12056	4.32	<0.001
	Sampling effort (no. sequences)	0.0874567	-0.487327	0.665146	0.3	0.779
	phylogenetic.variance	17.3666	0.0030636	45.784	-	-
	residual.variance	8.76551	0.00127917	40.0943	-	-
Sandberg distance (exon 2)	Intercept	0.382154	-0.0825706	0.843287	1.62	0.105
	Sandberg distance (exon 3)	0.744499	0.392624	1.09793	4.14	<0.001
	Sampling effort (no. sequences)	0.00797767	-0.03169	0.0477684	0.39	0.707
	phylogenetic.variance	0.0740467	0.00129359	0.200973	-	-
	residual.variance	0.049362	0.00079884	0.181106	-	-

## Sheet: Table S2
Table S2 The results of Bayesian phylogenetic mixed models (MCMCglmm) testing differences in selection signal and functional polymorphism between MHC class I exon 2 and exon 3 across 20 avian families. Phylogenetic and residual variance estimates are reported for each model. Estimates with 95% credible intervals, z score values, and P values are presented for each predictor; significant predictor…
Trait	Predictor	Estimate	Lower CI	Upper CI	z score	P
No. positively selected residues	Intercept	2.39932	0.307054	4.57353	2.20447	0.0272624
	Exon identity	0.047371	-1.22439	1.31508	0.0731231	0.946813
	Sampling effort (no. sequences)	0.0797296	-0.0409772	0.193058	1.33544	0.182792
	phylogenetic.variance	4.87013	0.0173771	12.1811	-	-
	residual.variance	4.08304	1.89582	9.00886	-	-
No. negatively selected residues	Intercept	3.82384	1.34362	6.43113	2.94632	0.00326754
	Exon identity	0.174426	-1.24435	1.58382	0.241764	0.820649
	Sampling effort (no. sequences)	0.270631	0.12846	0.405153	3.83412	<0.001
	phylogenetic.variance	7.18711	0.450213	16.9315	-	-
	residual.variance	5.08169	2.47565	10.9676	-	-
dN/dS - positively selected residues	Intercept	2.80136	2.10457	3.51828	7.76773	<0.001
	Exon identity	0.117805	-0.250122	0.482511	0.630322	0.539442
	Sampling effort (no. sequences)	-0.000613417	-0.0405315	0.036991	0.031018	0.977614
	phylogenetic.variance	0.601443	0.125624	1.36835	-	-
	residual.variance	0.34022	0.167447	0.715168	-	-
Grantham distance	Intercept	16.694	10.9704	22.3722	5.73949	<0.001
	Exon identity	-2.53653	-5.00187	-0.0777562	2.01929	0.0431067
	Sampling effort (no. sequences)	-0.0343387	-0.340491	0.277238	0.217907	0.838624
	phylogenetic.variance	44.124	11.4454	97.063	-	-
	residual.variance	15.3639	7.32232	34.9102	-	-
Sandberg distance	Intercept	1.12633	0.742521	1.50982	5.75424	<0.001
	Exon identity	-0.149117	-0.317744	0.0193585	1.73402	0.0825689
	Sampling effort (no. sequences)	-0.00220713	-0.0228753	0.0187109	0.208048	0.84605
	phylogenetic.variance	0.198019	0.0562813	0.437306	-	-
	residual.variance	0.0721754	0.0348133	0.155947	-	-
