# Supplementary material for: The strength of selection is consistent across both domains of the MHC class I peptide-binding groove in birds
Source: BMC Ecol Evol. 2021 May 8;21:80. doi: 10.1186/s12862-021-01812-x (PMC8106206; doi:10.1186/s12862-021-01812-x)
Supplement: Supplementary file 2 — Additional file 2. Sequence list. [file 12862_2021_1812_MOESM2_ESM.xlsx]

## Sheet: SEQUENCE LIST
Species	Order	Family	No. exon 2 seq	GenBank and contig nos.	No. exon 3 seq	GenBank and contig nos.
Haliaeetus leucocephalus	Accipitriformes	Accipitridae	1	NW_010972749	1	NW_010972749
Aquila chrysaetos	Accipitriformes	Accipitridae	3	NW_011951145, XM_030006823, 33	3	NW_011951145, XM_030006823, 33
Anser anser	Anseriformes	Anatidae	8	AM114924-25, AY387648-53, AY654899	7	AM114924-25, AY387648-49, 51-52, AY654899
Anser indicus	Anseriformes	Anatidae	4	FJ606105-8	4	FJ606110-13
Anas platyrhynchos	Anseriformes	Anatidae	10	GU245765-66, 68-70, 72, 75-77	10	GU245770-72, 809-11, 852-55
Anser cygnoides	Anseriformes	Anatidae	3	KR029787, XM_013202276-77	4	KR029787, XM_013202277, XM_013170800-01
Anas zonorhyncha	Anseriformes	Anatidae	4	NOIK01000706, 2461	3	NOIK01000706, 843
Aythya fuligula	Anseriformes	Anatidae	5	XM_032205162, 170-171, 200-201	6	XM_032205162, 165, 198, 201
Cygnus atratus	Anseriformes	Anatidae	3	XM_035570465, 67, 71	2	XM_035570465, 67
Oxyura jamaicensis	Anseriformes	Anatidae	1	XM_0356231207	1	XM_0356231207
Chaetura pelagica	Apodiformes	Apodidae	1	NW_009952586	1	NW_009952586
Apteryx australis	Aptrygiformes	Apterygidae	1	NW_013997468	1	NW_013997468
Apteryx rowi	Aptrygiformes	Apterygidae	3	NW_020447613, 8022	3	NW_020447613, 7834, 8022
Apteryx owenii	Aptrygiformes	Apterygidae	3	PTFC01001258, 85	3	PTFC01001258, 85
Dromaius novaehollandiae	Casuariiformes	Casuariidae	2	NW_020452363, 3789	1	NW_020453789
Charadrius vociferus	Charadriiformes	Charadriidae	1	XM_009892371	1	XM_009892096
Larus scopulinus	Charadriiformes	Laridae	6	HM025950-52, 70, 71, 80	7	HM025953, 63, 66, 69, 72, 77, 81
Calidris canutus	Charadriiformes	Scolopacidae	8	KC20515-17, 25-28, 36	10	KC205106-07, 15-20, 38-39
Limosa limosa	Charadriiformes	Scolopacidae	4	KY351552-55	6	KY351552-55, 57-58
Calidris pugnax	Charadriiformes	Scolopacidae	5	NW_015090966, 1029, 1773, XM_014957299	3	NW_015090966, 1029, 1773
Calidris pygmaea	Charadriiformes	Scolopacidae	1	QJSC01003035	2	QJSC01003035, 27839
Ciconia boyciana	Ciconiiformes	Ciconidae	1	LC180358	1	LC180358
Pterocles gutturalis	Columbiformes	Pteroclidae	1	XM_010086985	1	XM_010076213
Falco peregrinus	Falconiformes	Falconidae	1	NW_004930185	1	JN613264
Numida meleagris	Galliformes	Numididae	1	NW_018364586	1	NW_018364586
Colinus virginianus	Galliformes	Odontophoridae	1	AWGT02000180	1	AWGT02000180
Callipepla squamata	Galliformes	Odontophoridae	1	MCFN01007973	1	MCFN01007973
Coturnix japonica	Galliformes	Phasianidae	1	AB078884	1	XM_01587826
Chrysolophus pictus	Galliformes	Phasianidae	2	KM005724, KZ860767	4	KM005647-49, KZ860767
Tympanuchus cupido	Galliformes	Phasianidae	2	MOXI01000231, 34	2	MOXI01000231, 34
Gallus gallus	Galliformes	Phasianidae	10	NC_006103, KM014709-12, LC033696-99	10	NC_006103, AB159063-64, 66, 71, AB178042-43, 596
Meleagris gallopavo	Galliformes	Phasianidae	3	NC_015028, NW_011146796, NW_011214080	2	NC_015028, NW_011214080
Bambusicola thoracicus	Galliformes	Phasianidae	2	PPHD01075144, PPHD01110036	2	PPHD01075144, PPHD01110036
Phasianus colchicus	Galliformes	Phasianidae	2	QCWP01000307	2	QCWP01000307
Syrmaticus mikado	Galliformes	Phasianidae	1	QGNR01000208	1	QGNR01000208
Grus canadensis	Gruiformes	Gruidae	1	AF033106	1	AF033106
Grus japonensis	Gruiformes	Gruidae	1	BDFG01005999	1	BDFG01005999
Grus carunculatus	Gruiformes	Gruidae	3	MK03401-03	3	MK03401-03
Grus grus	Gruiformes	Gruidae	2	MK034099-100	2	MK034099-100
Grus nigricollis	Gruiformes	Gruidae	3	SMUU01000388, 1219, 1588	3	SMUU01000388, 1219, 1588
Mesitornis unicolor	Mesitornithiformes	Mesitornithidae	2	XM_010178610, XR_728191	1	XR_728191
Opisthocomus hoazin	Opisthocomiformes	Opisthocomidae	2	XM_09945482	1	NW_009900181
Acrocephalus arundinaceus	Passeriformes	Acrocephalidae	6	AJ0055003-07, 09	8	AF449688-90, 96, M468831-32, 96-97
Acrocephalus schoenobaenus	Passeriformes	Acrocephalidae	10	KM014676-85	10	KP704000-02, 6843-45, 8301-04
Corvus brachyrhynchos	Passeriformes	Corvidae	2	NW_008235750, 8384	2	NW_008235750, 8384
Corvus hawaiiensis	Passeriformes	Corvidae	3	QORP01000031, 306, 525	3	QORP01000082, 306, 525
Corvus moneduloides	Passeriformes	Corvidae	5	XM_032094336, 44, 47, 7728, 032133473	4	XM_032094336, 44, XR_00423780-71
Erythrura gouldiae	Passeriformes	Estrildidae	1	QUSF01000249	1	QUSF01000249
Lonchura striata	Passeriformes	Estrildidae	2	XM_021553921	1	XM_021553921
Taeniopygia guttata	Passeriformes	Estrildidae	4	XM_030262513, XM_032744913-14, 74	6	KT595742-43, 50-51, 56-57
Fringilla coelebs	Passeriformes	Fringillidae	1	DQ257477	1	DQ257477
Serinus atrogularis	Passeriformes	Fringillidae	1	DQ257479	1	DQ257479
Serinus citrinella	Passeriformes	Fringillidae	1	DQ257482	1	DQ257482
Serinus citrinipectus	Passeriformes	Fringillidae	1	DQ257483	1	DQ257483
Serinus citrinelloides	Passeriformes	Fringillidae	1	DQ257484	1	DQ257484
Serinus dorsostriatus	Passeriformes	Fringillidae	1	DQ257486	1	DQ257486
Serinus flaviventris	Passeriformes	Fringillidae	1	DQ257487	1	DQ257487
Serinus gularis	Passeriformes	Fringillidae	1	DQ257489	1	DQ257489
Serinus mozambicus	Passeriformes	Fringillidae	1	DQ257491	1	DQ257491
Serinus striolatus	Passeriformes	Fringillidae	1	DQ257493	1	DQ257493
Serinus thibetanus	Passeriformes	Fringillidae	1	DQ257496	1	DQ257496
Carduelis carduelis	Passeriformes	Fringillidae	2	FJ266343-44	4	FJ266344, 46-48
Carduelis atrata	Passeriformes	Fringillidae	4	FJ266350, 60-61, 71	6	FJ266351, 58-59, 67, 72-74
Carduelis pinus	Passeriformes	Fringillidae	6	FJ266376-77, 96-98	8	FJ266378, 85, 88-89, 91-92, 95, 98
Carduelis spinus	Passeriformes	Fringillidae	5	FJ266400, 02, 20, 21, 23	3	FJ266429, 31, 38
Carduelis atriceps	Passeriformes	Fringillidae	1	HM041047	1	HM041047
Carduelis dominicensis	Passeriformes	Fringillidae	1	HM041048	1	HM041048
Carduelis lawrencei	Passeriformes	Fringillidae	1	HM041049	1	HM041049
Carduelis psaltria	Passeriformes	Fringillidae	2	HM041050-1	2	HM041050-1
Serinus canaria	Passeriformes	Fringillidae	2	NW_007931238, 58	2	NW_007931238, 58
Hirundo rustica	Passeriformes	Hirundidae	9	QRBI01000100, 110, 178, 212, 219, 271	7	QRBI01000100, 110, MF478438-42
Molothrus ater	Passeriformes	Icteridae	4	XM_036405352, 55, 57, XR_004982337	3	XM_036405352, 57, XR_004982337
Erithacus rubecula	Passeriformes	Muscicapidae	1	KY511591	3	MF478416-18
Ficedula albicollis	Passeriformes	Muscicapidae	3	NW_004775961, 6086, 6317	2	NW_004775961, 6317
Saxicola maurus	Passeriformes	Muscicapidae	2	OAMK01000022, 109	2	OAMK01000022, 109
Paradisaea raggiana	Passeriformes	Paradisaeidae	2	RAHK01000797, 3021	2	RAHK01000797, 3021
Paradisaea rubra	Passeriformes	Paradisaeidae	1	RAHL01000703	3	RAHL01000703
Parotia lawesii	Passeriformes	Paradisaeidae	1	RAHM01000651	2	RAHM01000651
Cicinnurus regius	Passeriformes	Paradisaeidae	1	RAHN01001171	1	RAHN01001171
Diphyllodes magnificus	Passeriformes	Paradisaeidae	1	RAHO01000505	2	RAHO01000505
Pseudopodoces humilis	Passeriformes	Paridae	5	NW_005087938, 7966, 7977, 8013, 8180	3	NW_005087977, 8013, 8180
Cyanistes caeruleus	Passeriformes	Paridae	4	NW_019798340, 720, 801956, 2183	6	NW_019798340, 720, 801956, KU169754, 57, 59
Parus major	Passeriformes	Paridae	1	XM_015616782	3	JQ034624, 5367, 76
Geothlypis trichas	Passeriformes	Parulidae	3	000748F, 001283F, 001465F	3	000748F, 001465F
Zonotrichia albicollis	Passeriformes	Passerellidae	4	NW_005082333, XM_005497762, 798, 821	6	XM_005497762, 798, 821, XM_014274673, 5375, XR_003382660
Junco hyemalis	Passeriformes	Passerellidae	1	QZWM01004453	1	QZWM01004453
Eopsaltria australis	Passeriformes	Petroicidae	4	QKXG01001406, 01427, 09000, 10675	2	QKXG01001427, 10675
Lepidothrix coronata	Passeriformes	Pipridae	3	NW_016690207, 590	3	NW_016690207, 590
Manacus vitellinus	Passeriformes	Pipridae	4	NW_020340303, 343587, 347066, 351203	3	NW_020340303, 347066, 351203
Corapipo altera	Passeriformes	Pipridae	3	NW_020885136, 145, 449	3	NW_020885136, 449, 6902
Pipra filicauda	Passeriformes	Pipridae	4	NW_020894890, 5492, 6092, 6616	3	NW_020894890, 6616, 6955
Neopelma chrysocephalum	Passeriformes	Pipridae	3	NW_020921910, 922110, 924751	3	NW_020897865, 921910
Chiroxiphia lanceolata	Passeriformes	Pipridae	4	XM_03277101, 07, 50, 68	4	XM_032677101, 108-09, 350
Sturnus vulgaris	Passeriformes	Sturnidae	5	XM_014890880, 4224, 50, 82, 97	6	KC585543-48
Camarhynchus parvulus	Passeriformes	Thraupidae	3	XM_030969796, 70630, 70892	1	XM_030970630
Geospiza fortis	Passeriformes	Thraupidae	2	XM_031065348, 820	1	NW_005054740
Mixornis gularis	Passeriformes	Timaliidae	5	QVAJ01000656, 1264, 1431, 1535, 2247	3	QVAJ01000656, 1431, 1535
Catharus ustulatus	Passeriformes	Turdidae	4	XM_033084186, 89, 84224, 86999	3	XM_033084188-89, 4224
Empidonax traillii	Passeriformes	Tyrannidae	5	NW_020958796, 8799, 9065, 960446, 1293	3	NW_020958796, 8799, 9065
Egretta eulophotes	Pelecaniformes	Ardeidae	1	KY511591	3	KY511591-93
Nipponia nippon	Pelecaniformes	Threskiornithidae	4	KP18240818-21	5	MK829167-71
Picoides pubescens	Piciformes	Picidae	1	XM_009901415	1	XM_009902160
Amazona vittata	Psittaciformes	Psittacidae	1	KB263827	1	KB263827
Ara macao	Psittaciformes	Psittacidae	1	KE014058	1	KE014058
Agapornis roseicollis	Psittaciformes	Psittaculidae	1	NDXB01002742	1	NDXB01002742
Nestor notabilis	Psittaciformes	Strigopidae	1	NW_009931728	1	XM_010016045
Strigops habroptila	Psittaciformes	Strigopidae	2	RXXE01000088	2	RXXE01000088
Rhea americana	Rheiformes	Rheidae	2	PTEV01000601	2	PTEV01000601
Pterocnemia pennata	Rheiformes	Rheidae	2	PTJI01000579	1	PTJI01000579
Spheniscus humboldti	Spenisciformes	Spheniscidae	10	LC126132, 34-42	10	KX020700-01, 04-05, 22-23, 43-44, 820-21
Pygoscelis adeliae	Sphenisciformes	Spheniscidae	1	NW_008823937	1	XM_009320844
Bubo blakistoni	Strigiformes	Strigidae	3	BJCB01000728, 26020	3	BJCB01000728, 26020
Strix occidentalis	Strigiformes	Strigidae	4	NIFN01000405, 1886, 3863	3	NIFN01000405, 1886, 3863
Athene cunicularia	Strigiformes	Strigidae	1	NW_020799243	1	NW_020799243
Nannopterum harrisi	Suliformes	Phalacrocoracidae	1	NEVG01000429	1	NEVG01000429
Nannopterum auritus	Suliformes	Phalacrocoracidae	3	NFMC01000343	3	NFMC01000343
Urile pelagicus	Suliformes	Phalacrocoracidae	3	NFMD01000837	2	NFMD01000837
Nannopterum brasilianus	Suliformes	Phalacrocoracidae	1	NFME01009609	1	NFME01009609
Eudromia elegans	Tinamiformes	Tinamidae	2	PTEX01000507	1	PTEX01000507
Crypturellus cinnamomeus	Tinamiformes	Tinamidae	4	PTEZ01003405, 3452, 5909	4	PTEZ01003405, 3452, 5909
